# Supplementary material for: HSP superfamily of genes in the malaria vector Anopheles sinensis: diversity, phylogenetics and association with pyrethroid resistance
Source: Malar J. 2019 Apr 11;18:132. doi: 10.1186/s12936-019-2770-6 (PMC6460852; doi:10.1186/s12936-019-2770-6)
Supplement: Supplementary file 1 — Additional file 1: Table S1. Detailed information and intron–exon organization of An. sinensis HSPs genes. [file 12936_2019_2770_MOESM1_ESM.xlsx]

## Sheet: Sheet1
Additional Table S1. Detailed information of intron-exon organization of the An. sinensis HSP genes
Gene name	Gene length (bp) (exon+ intron)	Coding sequence length (bp)	Protein sequence length (aa)	MW (Da)	pI	Gene location on Scaffold	EST (+ present; - absent)	Exon number	Exon:Exon length															Intron:intron length
HSP90 family
AsHSP90AA	2795	2130	709	80869.6	4.91	scaffold15: 3177450-3180244	+	2	exon1:279	exon2:1851														intron1:P0:664
AsHSP90AB	2154	2154	717	81652.6	4.94	scaffold15: 3172783-3174936	+	1	exon1:2154
AsHSP90B1	2551	2403	800	91181	4.84	scaffold14: 35168293-35170843	+	2	exon1:46	exon2:2357														intron1:P1:148
AsTRAP	2330	2127	708	80092.3	6.79	scaffold7: 864663-866992	+	3	exon1:121	exon2:1831	exon3:175													intron1:P1:61	intron2:P2:65
HSP70 family
AsHSPH1	7702	2490	829	92600.1	5.42	scaffold22: 2312181-2319882	+	7	exon1:107	exon2:672	exon3:247	exon4:567	exon5:93	exon6:102	exon7:702									intron1:P2:3412	intron2:P2:69	intron3:P2:19	intron4:P0:777	intron5:P0:867	intron6:P0:68
AsHYOU	5740	2952	983	109570	5.02	scaffold116: 2312979-2318718	+	3	exon1:5	exon2:807	exon3:2593													intron1:P2:2272	intron2:P2:66
AsHSP70-1	4075	1923	641	70396.6	5.31	scaffold6: 1293846-1297920	+	3	exon1:24	exon2:66	exon3:1833													intron1:P0:66	intron2:P0:71
AsHSP70-2	2004	1935	644	71348.5	5.27	scaffold25: 5906039-5908042	+	2	exon1:205	exon2:1730														intron1:P1:69
AsHSP70-3	1920	1920	639	70157.4	5.62	scaffold75: 172726-174645	+	1	exon1:1920
AsHSP70-4	2125	1983	660	72796.5	5.17	scaffold14: 8656226-8658349	+	2	exon1:339	exon2:1644														intron1:P0:141
AsHSP70-5	2920	2025	674	72996.9	5.75	scaffold9:4178887-4181807	+	2	exon1:339	exon2:1644														intron1:P0:141
Chaperonins family
AsCCT1	2487	1596	531	59319.7	5.84	scaffold73: 368863-371349	+	4	exon1:33	exon2:60	exon3:777	exon4:726												intron1:P1:62	intron2:P0:128	intron3:P0:698
AsCCT2a	1605	1605	534	57516.3	5.81	scaffold89: 854667-856271	+	1	exon1:1605
AsCCT2b	1605	1605	534	57516.3	5.81	scaffold124: 110020-111624	+	1	exon1:1605
AsCCT3	2169	1674	557	58079.2	6.11	scaffold14: 4999883-5002051	+	2	exon1:73	exon2:1601														intron1:P1:495
AsCCT4	2167	1602	533	57385.6	8	scaffold1: 352750-354916	+	4	exon1:106	exon2:53	exon3:600	exon4:843												intron1:P1:425	intron2:P0:64	intron3:P0:76
AsCCT5	1893	1623	540	58967.2	5.83	scaffold49: 4660967-4662859	+	2	exon1:108	exon2:1515														intron1:P0:270
AsCCT6	1817	1599	532	58483.9	6.35	scaffold14: 39101123-39102939	+	2	exon1:137	exon2:1502														intron1:P2:218
AsCCT7	3101	1632	543	59562.9	6.26	scaffold14: 1460586-1463686	+	4	exon1:3	exon2:1220	exon3:189	exon4:221												intron1:P0:364	intron2:P1:88	intron3:P1:1016
AsCCT8	1778	1641	546	59369	5.28	scaffold5: 6945346-6947123	+	2	exon1:60	exon2:1581														intron1:P0:137
AsHSPD1	3137	2262	753	80771.5	5.87	scaffold14: 11032981-11036117	+	3	exon1:538	exon2:164	exon3:1560													intron1:P1:285	intron2:P0:590
AsHSPE1	656	303	100	10812.6	8.96	scaffold14: 35705691-35706346	+	2	exon1:3	exon2:304														intron1:P0:352
DNAJ(HSP40) family
AsDNAJA1	1200	1200	399	44590.1	6.44	scaffold21: 380986-382185	+	1	exon1:1200
AsDNAJA2	1625	1191	396	51025.7	8.1	scaffold16: 1894044-1895668	+	3	exon1:305	exon2:790	exon3:96													intron1:P2:75	intron2:P0:359
AsDNAJA3a	2458	1839	612	68588.4	9.1	scaffold199: 14847-17304	+	6	exon1:211	exon2:209	exon3:611	exon4:280	exon5:370	exon6:158										intron1:P1:104	intron2:P0:81	intron3:P2:68	intron4:P0:69	intron5:P1:297
AsDNAJA3b	2447	1839	612	68637.5	9.12	scaffold6: 1428069-1430515	+	6	exon1:211	exon2:209	exon3:611	exon4:280	exon5:370	exon6:158										intron1:P1:104	intron2:P0:81	intron3:P2:68	intron4:P0:69	intron5:P1:286
AsDNAJB1	3307	879	292	30506.4	7.75	scaffold116: 2664442-2667748	+	5	exon1:127	exon2:175	exon3:391	exon4:116	exon5:70											intron1:P1:80	intron2:P2:71	intron3:P0:71	intron4:P2:2206
AsDNAJB2	1439	1074	357	40797.2	8.79	scaffold116: 2672408-2673846	+	6	exon1:127	exon2:175	exon3:391	exon4:116	exon5:155	exon6:110										intron1:P1:80	intron2:P2:71	intron3:P0:71	intron4:P2:66	intron5:P1:77
AsDNAJB3	2468	1017	338	37732.3	9.5	scaffold5: 4559257-4561724	+	6	exon1:65	exon2:110	exon3:231	exon4:222	exon5:286	exon6:1505										intron1:P2:73	intron2:P1:228	intron3:P1:987	intron4:P1:94	intron5:P2:63
AsDNAJB4	1062	1062	353	38905	8.91	scaffold25: 9123924-9124985	+	1	exon1:1062
AsDNAJB5	1248	1041	346	39346.7	9.25	scaffold51: 187194-188441	+	4	exon1:223	exon2:223	exon3:358	exon4:237												intron1:P1:58	intron2:P2:69	intron3:P0:80
AsDNAJB9	3483	2397	798	92608.4	8.68	scaffold63:500342-503824	-	6	exon1:185	exon2:1366	exon3:232	exon4:175	exon5:205	exon6:234										intron1:P2:167	intron2:P0:62	intron3:P1:76	intron4:P2:701	intron5:P0:80
AsDNAJB11	1327	1077	358	40662.9	5.25	scaffold49: 6914481-6915807	+	3	exon1:146	exon2:866	exon3:68													intron1:P2:180	intron2:P1:70
AsDNAJB14	1095	1095	364	41145.4	9.35	scaffold116: 2114903-2115997	+	1	exon1:1095
AsDNAJC1	897	897	298	33214.2	9	scaffold15: 8227492-8228388	+	1	exon1:897
AsDNAJC2a	1340	1278	425	48416.3	8.78	scaffold98:63-1402	+	1	exon1:1278
AsDNAJC2b	2246	2184	727	137682	7.53	scaffold93: 199753-201998	+	2	exon1:359	exon2:1825														intron1:P2:62
AsDNAJC3a	2187	1488	495	55712.3	6.06	scaffold52: 51002-53188	+	3	exon1:94	exon2:111	exon3:1283													intron1:P1:213	intron2:P1:486
AsDNAJC3b	2191	1488	495	55712.3	6.06	scaffold118: 40027-42217	+	3	exon1:94	exon2:111	exon3:1283													intron1:P1:213	intron2:P1:490
AsDNAJC4	910	621	206	23795.3	9.52	scaffold49:9523688:9524597	+	5	exon1:56	exon2:94	exon3:170	exon4:165	exon5:154											intron1:P2:85	intron2:P0:62	intron3:P2:66	intron4:P2:61
AsDNAJC5	2902	531	176	18746.9	6.12	scaffold6: 84149-85676	+	4	exon1:159	exon2:153	exon3:132	exon4:90												intron1:P0:58	intron2:P0:62	intron3:P0:913
AsDNAJC6	4534	3855	1284	138090	6.83	scaffold14:34375703:34380236	+	5	exon1:133	exon2374	exon3:3075	exon4:162	exon5:111											intron1:P1:447	intron2:P0:66	intron3:P0:85	intron4:P0:81
AsDNAJC7	1812	1656	551	62042	6.68	scaffold63: 391869-393680	+	3	exon1:483	exon2:227	exon3:946													intron1:P0:77	intron2:P2:79
AsDNAJC8	920	771	256	30267.3	9.01	scaffold35:979777:980696	+	3	exon1:426	exon2:321	exon3:408													intron1:P0:63	intron2:P0:86
AsDNAJC9	929	849	282	32575.6	8.38	scaffold35:156595:157523	+	2	exon1:97	exon2:752														intron1:P2:76
AsDNAJC10	922	846	281	32388.6	5.53	scaffold100:3207527:3208448	+	2	exon1:161	exon2:685														intron1:P1:81
AsDNAJC11	2088	1680	559	62532	6.28	scaffold22: 110349-112435	+	6	exon1:69	exon2:682	exon3:208	exon4:116	exon5:457	exon6:147										intron1:P0:129	intron2:P1:69	intron3:P2:68	intron4:P2:56	intron5:P0:76
AsDNAJC12	897	462	153	20049.3	6.11	scaffold33:265301-268115	+	1	exon1:897
AsDNAJC13	14869	7845	2614	294038	6.54	scaffold25:945684:960552	+	15	exon1:198	exon2:141	exon3:228	exon4:849	exon5:786	exon6:572	exon7:169	exon8:438	exon9:696	exon10:198	exon11:1337	exon12:1429	exon13:123	exon14:259	exon15:422	intron1:P0:90	intron2:P0:961	intron3:P0:334	intron4:P0:79	intron5:P0:244	intron6:P2:1404	intron7:P0:82	intron8:P0:89	intron9:P0:60	intron10:P0:67	intron11:P2:1266	intron12:P0:77	intron13:P0:79	intron14:P1:2192
AsDNAJC17	980	912	303	34905.7	8.51	scaffold14: 9383155-9384134	+	2	exon1:78	exon2:834														intron1:P0:68
AsDNAJC18	6340	1950	649	70880.1	8.17	scaffold18:1439156:1445495	+	9	exon1:98	exon2:1220	exon3:124	exon4:220	exon5:265	exon6:390	exon7:215	exon8:357	exon9:159							intron1:P2:74	intron2:P1:68	intron3:P2:59	intron4:P0:2010	intron5:P1:697	intron6:P1:65	intron7:P0:1356	intron8:P0:61
AsDNAJC19	553	417	138	15416.1	9.92	scaffold14:37189580:37190132	+	3	exon1:639	exon2:240	exon3:114													intron1:P0:62	intron2:P0:84
AsDNAJC20	728	669	222	25811.5	8.26	scaffold67:645413:646140	+	2	exon1:168	exon2:501														intron1:P0:59
AsDNAJC21	1866	1737	578	65886.7	5.32	scaffold4: 2965817-2967682	+	3	exon1:191	exon2:618	exon3:928													intron1:P2:69	intron2:P2:60
AsDNAJC22	3536	2997	998	109348	9	scaffold14:38272058:38275593	+	5	exon1:928	exon2:1570	exon3:103	exon4:293	exon5:103											intron1:P1:318	intron2:P2:64	intron3:P0:87	intron4:P2:70
AsDNAJC23	3653	2310	769	87873.5	5.92	scaffold26: 4336709-4340361	+	7	exon1:124	exon2:939	exon3:418	exon4:256	exon5:125	exon6:85	exon7:363				intron1:P1:813	intron2:P1:73	intron3:P2:131	intron4:P0:78	intron5:P2:82	intron6:P0:166
AsDNAJC24	426	426	141	16765.7	4.91	scaffold5: 6481765-6482190	+	1	exon1:426
AsDNAJC25	1014	1014	338	40666.7	9.3	scaffold16:10006413-10007426	+	1	exon1:1014
AsDNAJC28a	1552	1131	376	39487.9	9.18	scaffold163: 65432-66983	+	3	exon1:15	exon2:114	exon3:1002													intron1:P0:356	intron2:P0:65
AsDNAJC28b	1164	1098	365	42093.9	9.38	scaffold112: 260877-262040	+	2	exon1:90	exon2:1008														intron1:P0:66
AsDNAJC29	1172	999	332	35034.8	5.47	scaffold14:7136272:7137443	+	3	exon1:30	exon2:94	exon3:875													intron1:P0:104	intron2:P1:69
AsDNAJC30	534	534	177	20392	9.45	scaffold14: 36093396-36093929	+	1	exon1:534
sHSP family
AsHSP13.7	649	357	118	13695.4	6.2	scaffold25: 4066370-4067018	+	2	exon1:99	exon2:255														intron1:P0:254
AsHSP17.8	471	471	156	17839.9	7.06	scaffold25: 4075106-4075576	+	1	exon1:471
AsHSP19	1549	507	168	18969.5	7.67	scaffold25: 4069871-4071419	+	2	exon1:64	exon2:954														intron1:P1:1042
AsHSP20.5	2259	528	175	20512.4	7.92	scaffold25: 4059428-4061686	+	2	exon1:376	exon2:152														intron1:P1:1731
AsHSP21	5448	564	187	20990.5	5.09	scaffold33: 2760790-2766237	+	3	exon1:185	exon2:82	exon3:297													intron1:P2:4790	intron2:P0:94
AsHSP21.7	767	582	193	21716.3	6.21	scaffold25: 4049651-4050417	+	3	exon1:101	exon2:302	exon3:179													intron1:P2:99	intron2:P1:86
AsHSP23.5	1003	621	206	23545.2	6.08	scaffold25: 4050672-4051675	+	3	exon1:111	exon2:310	exon3:200													intron1:P0:108	intron2:P1:274
AsHSP24.5	639	639	212	24488.3	7.3	scaffold25: 4064801-4065439	+	1	exon1:639
AsHSP24.7	645	645	214	24739.6	7	scaffold25: 4069412-4070056	+	1	exon1:645
AsHSP25.6	666	666	221	25570.5	7	scaffold25: 4076650-4077315	+	1	exon1:666
*P0: phase 0; P1: phase 1; P2: phase 2.
