# Supplementary material for: HSP superfamily of genes in the malaria vector Anopheles sinensis: diversity, phylogenetics and association with pyrethroid resistance
Source: Malar J. 2019 Apr 11;18:132. doi: 10.1186/s12936-019-2770-6 (PMC6460852; doi:10.1186/s12936-019-2770-6)
Supplement: Supplementary file 3 — Additional file 3: Fig. S2. Phylogenetic relationships of HSP genes from four insect species. The phylogenetic tree was constructed using the maximum-likelihood method based on predicted amino acid sequences. Analysis was performed with the program package MEGA5.0. The number at the branch point of the node represents the bootstrap values calculated from 1000 replications, and the gaps were deleted with pairwise deletion method. As, An. sinensis; Ag, An. gambiae; Cq, Cx. quinquefasciatus and Ae, Ae. aegypti. (A) HSP90 family; (B) HSP70 family; (C) Chaperonins family; (D) HSP40 family; (E) sHSP family. [file 12936_2019_2770_MOESM3_ESM.zip]

Archive with 5 entries (5 files):
- Fig S2A.tif
- Fig S2B.tif
- Fig S2C.tif
- Fig S2D.tif
- Fig S2E.tif
